# Supplementary material for: Interview and interrogation methods and their effects on true and false confessions: A systematic review update and extension
Source: Campbell Syst Rev. 2024 Oct 10;20(4):e1441. doi: 10.1002/cl2.1441 (PMC11465838; doi:10.1002/cl2.1441)
Supplement: Supplementary file 6 — Supplementary material 4: CA000277‐SUP‐04‐dataPackage.zip Data package. [file CL2-20-e1441-s006.zip]

Archive with 13 entries (13 files):
- CA000277-analysis-data/CA000277-data-rows.csv
- CA000277-analysis-data/CA000277-overall-estimates-and-settings.csv
- CA000277-analysis-data/CA000277-subgroup-estimates.csv
- CA000277-data-package-info.html
- CA000277-other-references/CA000277-additional-references.ris
- CA000277-other-references/CA000277-other-published-versions.ris
- CA000277-study-data/CA000277.json
- CA000277-study-data/CA000277-excluded.ris
- CA000277-study-data/CA000277-included.ris
- CA000277-study-data/CA000277-risk-of-bias.csv
- CA000277-study-data/CA000277-study-arms.csv
- CA000277-study-data/CA000277-study-information.csv
- CA000277-study-data/CA000277-study-results.csv
