# Supplementary material for: Interview and interrogation methods and their effects on true and false confessions: A systematic review update and extension
Source: Campbell Syst Rev. 2024 Oct 10;20(4):e1441. doi: 10.1002/cl2.1441 (PMC11465838; doi:10.1002/cl2.1441)
Supplement: Supplementary file 6 — Supplementary material 4: CA000277‐SUP‐04‐dataPackage.zip Data package. [file CL2-20-e1441-s006.zip › CA000277-other-references/CA000277-additional-references.ris]

TY  - JOUR
AU  - Alceste
AU  - F.
AU  - Luke
AU  - T. J.
AU  - & Kassin
AU  - S.,M.
TI  - Holding yourself captive: Perceptions of custody during interviews and interrogations
JF  - Journal of Applied Research in Memory and Cognition
DA  - 2018///
VL  - 7
SP  - 387
EP  - 397
ER  - 

TY  - JOUR
AU  - Alison
AU  - L.
AU  - & Alison
AU  - E. 
TI  - Revenge versus rapport: Interrogation, terrorism, and torture
JF  - American Psychologist
DA  - 2017///
VL  - 72
IS  - 3
SP  - 266
EP  - 277
DO  - 10.1037/amp0000064
ER  - 

TY  - JOUR
AU  - Appleby
AU  - S. C.
AU  - & Kassin
AU  - S.,M.
TI  - When self-report trumps science: Effects of confessions, DNA, and prosecutorial theories on perceptions of guilt
JF  - Psychology, Public Policy, and Law
DA  - 2016///
VL  - 22
IS  - 2
SP  - 127
EP  - 140
DO  - 10.1037/law0000080
ER  - 

TY  - CHAP
AU  - Brandon
AU  - S. E.
AU  - & Meissner
AU  - C.,A.
TI  - From research to practice: The High-Value Detainee Interrogation Group
JF  - Interviewing and interrogation: A review of research and practice since World War II
DA  - 2023///
SP  - 475
EP  - 506
ED  - G. Oxburgh, T. Myklebust, M. Fallon, & M. Hartwig
PB  - TOAEP
ER  - 

TY  - CHAP
AU  - Brandon
AU  - S. E.
AU  - Arthur
AU  - J. C.
AU  - Ray
AU  - D. G.
AU  - Meissner
AU  - C. A.
AU  - Kleinman
AU  - S. M.
AU  - Russano
AU  - M. B.
AU  - & Wells
AU  - S
TI  - The High-Value Detainee Interrogation Group (HIG): Inception, evolution, and impact
JF  - Operational psychology: A new field to support national security and public safety
DA  - 2019///
SP  - 263
EP  - 285
ED  - M. Staal & S. Harvey
PB  - ABC-CLIO
CY  - Santa Barbara
ER  - 

TY  - JOUR
AU  - Brimbal
AU  - L.
AU  - Dianiska
AU  - R. E.
AU  - Swanner
AU  - J. K.
AU  - & Meissner
AU  - C.,A.
TI  - Enhancing cooperation and disclosure by manipulating affiliation and developing rapport in investigative interviews
JF  - Psychology, Public Policy, and Law
DA  - 2019///
VL  - 25
IS  - 2
SP  - 107
EP  - 115
DO  - 10.1037/law0000193
ER  - 

TY  - JOUR
AU  - Brimbal
AU  - L.
AU  - Meissner
AU  - C. A.
AU  - Kleinman
AU  - S. M.
AU  - Phillips
AU  - E. L.
AU  - Atkinson
AU  - D. J.
AU  - Dianiska
AU  - R. E.
AU  - Rothweiler
AU  - J. N.
AU  - Oleszkiewicz
AU  - S.
AU  - & Jones
AU  - M.,S.
TI  - Evaluating the benefits of a rapport-based approach to investigative interviews: A training study with law enforcement investigators 
JF  - Law and Human Behavior
DA  - 2021///
VL  - 45
IS  - 1
SP  - 55
EP  - 67
DO  - 10.1037/lhb0000437
ER  - 

TY  - CHAP
AU  - Bull
AU  - R.
AU  - & Milne
AU  - R
TI  - Conversation management
JF  - Investigative interviewing: Psychology and practice
DA  - 2004///
ED  - R. Milne and R. Bull 
PB  - Wiley
CY  - Chichester
ER  - 

TY  - CHAP
AU  - Bull
AU  - R.
AU  - & Rachlew
AU  - A
TI  - Investigative interviewing: From England to Norway and beyond
JF  - Interrogation and torture
DA  - 2020///
SP  - 171
EP  - 196
ET  - 1st
ED  - S. J. Barela, M. Fallon, & G. Gaggioli
PB  - Oxford University Press
ER  - 

TY  - CHAP
AU  - Bull
AU  - R.
AU  - & Soukara
AU  - S.
TI  - Four studies of what really happens in police interviews
JF  - Police interrogations and false confessions: Current research, practice, and policy recommendations
DA  - 2010///
ED  - G. D. Lassiter & C. A. Meissner
PB  - American Psychological Association
DO  - 10.1037/12085-005
ER  - 

TY  - JOUR
AU  - David
AU  - G. C.
AU  - Rawls
AU  - A. W.
AU  - & Rainum
AU  - J
TI  - Playing the interrogation game: Rapport, coercion, and confessions in police interrogations
JF  - Symbolic Interactions
DA  - 2017///
VL  - 41
IS  - 1
SP  - 3
EP  - 24
DO  - 10.1002/symb.317
ER  - 

TY  - JOUR
AU  - Denault
AU  - V.
AU  - & Talwar
AU  - V
TI  - From criminal interrogations to investigative interviews: A bibliometric study
JF  - Frontiers in Psychology
DA  - 2023///
VL  - 14
SP  - https://doi.org/10.3389/fpsyg.2023.1175856
ER  - 

TY  - JOUR
AU  - Dianiska
AU  - R. E.
AU  - Swanner
AU  - J. K.
AU  - Brimbal
AU  - L.
AU  - & Meissner
AU  - C.,A.
TI  - Using disclosure, common ground, and verification to build rapport and elicit information
JF  - Psychology, Public Policy, and Law
DA  - 2021///
VL  - 27
IS  - 3
SP  - 341
EP  - 353
DO  - 10.1037/law0000313
ER  - 

TY  - JOUR
AU  - Dror
AU  - I. E.
AU  - & Hampikian
AU  - G
TI  - Subjectivity and bias in forensic DNA mixture interpretation
JF  - Science & Justice 
DA  - 2011///
VL  - 51
IS  - 4
SP  - 204
EP  - 208
DO  - 10.1016/j.scijus.2011.08.004
ER  - 

TY  - GEN
TI  - European Registry of Exonerations
JF  - https://www.registryofexonerations.eu/
ER  - 

TY  - JOUR
AU  - Evans
AU  - J.
AU  - Meissner
AU  - C. A.
AU  - Brandon
AU  - S. E.
AU  - Russano
AU  - M. B.
AU  - & Kleinman
AU  - S. M.
TI  - Criminal versus HUMINT interrogations: The importance of psychological scienceto improving interrogative practice
JF  - The Journal of Psychiatry & Law
DA  - 2010///
VL  - 38
IS  - 1
SP  - 2015
EP  - 249
DO  - 10.1177/009318531003800110
ER  - 

TY  - COMP
AU  - Fisher
AU  - Z.
AU  - Tipton
AU  - E.
AU  - & Zhipeng
AU  - H
TI  - Robumeta: Robust variance meta-regression
DA  - 2017///
PB  - R
ER  - 

TY  - JOUR
AU  - Gabbert
AU  - F.
AU  - Hope
AU  - L.
AU  - Luther
AU  - K.
AU  - Wright
AU  - G.
AU  - Ng
AU  - M.
AU  - & Oxburgh
AU  - G
TI  - Exploring the use of rapport in professional information-gathering contexts by systematically mapping the evidence base
JF  - Applied Cognitive Psychology
DA  - 2021///
VL  - 35
IS  - 2
SP  - 329
EP  - 341
DO  - 10.1002/acp.3762
ER  - 

TY  - CPAPER
AU  - Guarnera
AU  - L.
AU  - & Cleary
AU  - H
TI  - "It felt like I was the one being interrogated": Using virtual reality to measure individual changes in distress and coercion during police interrogations
JF  - American Psychology-Law Society Annual Conference
DA  - 2024///
CY  - Los Angeles, CA
ER  - 

TY  - BOOK
AU  - Gudjonsson
AU  - G.,H.
BT  - The psychology of false confessions: Forty years of science and practice
DA  - 2018///
PB  - John Wiley & Sons Ltd
ER  - 

TY  - GEN
AU  - High-Value Detainee Interrogation Group
TI  - Interrogation: A review of the Science
DA  - 2016///
ER  - 

TY  - JOUR
AU  - Higgins
AU  - J. P. T.
AU  - Savovi
TI  - Revised Cochrane risk-of-bias tool for randomized trials (RoB 2)
JF  - Cochrane Database of Systematic Reviews
DA  - 2019///
ER  - 

TY  - CPAPER
AU  - Houston
AU  - K.
AU  - & Russano
AU  - M
TI  - Upping the stakes: An interrogation paradigm involving a legal accusation
JF  - American Psychology-Law Society Annual Conference
DA  - 2024///
CY  - LA
ER  - 

TY  - CHAP
AU  - Houston
AU  - K. A.
AU  - Meissner
AU  - C. A.
AU  - & Evans
AU  - J.,R.
TI  - Psychological processes underlying true and false confessions
JF  - Investigative Interviewing
DA  - 2014///
SP  - 19
EP  - 34
ED  - R. Bull
PB  - Springer
CY  - New York
ER  - 

TY  - BOOK
AU  - Inbau
AU  - F. E.
AU  - Reid
AU  - J. E.
AU  - Buckley
AU  - J. P.
AU  - & Jayne
AU  - B.,C.
BT  - Criminal interrogation and confessions 
DA  - 2001///
ET  - 4
PB  - Aspen
CY  - Gaithersberg, MD
ER  - 

TY  - BOOK
AU  - Inbau
AU  - F.
AU  - Reid
AU  - J.
AU  - Buckley
AU  - J.
AU  - & Jayne
AU  - B
BT  - Criminal interrogation and confessions 
DA  - 2013///
ET  - 5
PB  - Jones & Bartlett LearningBurlington, MA
ER  - 

TY  - GEN
AU  - Justice
AU  - B. P.
AU  - Bhatt
AU  - S.
AU  - Brandon
AU  - S. E.
AU  - & Kleinman
AU  - S. M. 
TI  - Army field manual 2-22.3 interrogation methods: A science-based review
DA  - 2009///
ER  - 

TY  - JOUR
AU  - Kassin
AU  - S. M.
AU  - & McNall
AU  - K
TI  - Police interrogations and confessions: Communicating promises and threats by pragmatic implication
JF  - Law and Human Behavior
DA  - 1991///
VL  - 15
IS  - 3
SP  - 233
EP  - 251
DO  - 10.1007/BF01061711
ER  - 

TY  - JOUR
AU  - Kassin
AU  - S. M.
AU  - & Neumann
AU  - K
TI  - On the power of confession evidence: An experimental test of the fundamental difference hypothesis
JF  - Law and Human Behavior
DA  - 1997///
VL  - 21
IS  - 5
SP  - 469
EP  - 484
DO  - 10.1023/A:1024871622490
ER  - 

TY  - JOUR
AU  - Kassin
AU  - S. M.
AU  - & Sukel
AU  - H
TI  - Coerced confessions and the jury: An experimental test of the "harmless error" rule
JF  - Law and Human Behavior 
DA  - 1997///
VL  - 21
IS  - 1
SP  - 27
EP  - 46
DO  - 10.1023/A:1024814009769
ER  - 

TY  - JOUR
AU  - Kassin
AU  - S. M.
AU  - Meissner
AU  - C. A.
AU  - & Norwick
AU  - R.,J.
TI  - "I'd know a false confession if I saw one": A comparative study of college students and police investigators
JF  - Law and Human Behavior
DA  - 2005///
VL  - 29
IS  - 2
SP  - 211
EP  - 227
DO  - 10.1007/s10979-005-2416-9
ER  - 

TY  - JOUR
AU  - Kassin
AU  - S. M.
AU  - Drizin
AU  - S. A.
AU  - Grisso
AU  - T.
AU  - Gudjonsson
AU  - G. H.
AU  - Leo
AU  - R. A.
AU  - & Redlich
AU  - A.,D.
TI  - Police-induced confessions: Risk factors and recommendations
JF  - Law and Human Behavior
DA  - 2010///
VL  - 34
IS  - 1
SP  - 3
EP  - 38
DO  - 10.1007/s10979-009-9188-6
ER  - 

TY  - JOUR
AU  - Kassin
AU  - S. M.
AU  - Dror
AU  - I. E.
AU  - & Kukucka
AU  - J
TI  - The forensic confirmation bias: Problems, perspectives, and proposed solutions
JF  - Journal of Applied Research in Memory and Cognition
DA  - 2013///
VL  - 2
IS  - 1
SP  - 42
EP  - 52
DO  - 10.1016/j.jarmac.2013.01.001
ER  - 

TY  - JOUR
AU  - Kassin
AU  - S. M. 
TI  - False confessions: Causes, consequences, and implications for reform
JF  - Policy Insights from the Behavioral and Brain Sciences
DA  - 2014///
VL  - 1
IS  - 1
SP  - 112
EP  - 121
DO  - 10.1177/2372732214548678
ER  - 

TY  - JOUR
AU  - Kelly
AU  - C. E.
AU  - Miller
AU  - J. C.
AU  - Redlich
AU  - A. D.
AU  - & Kleinman
AU  - S.,M.
TI  - A taxonomy of interrogation methods
JF  - Psychology, Public Policy, and Law
DA  - 2013///
VL  - 19
IS  - 2
SP  - 165
EP  - 178
DO  - 10.1037/a0030310
ER  - 

TY  - JOUR
AU  - Kelly
AU  - C. E.
AU  - Redlich
AU  - A. D.
AU  - & Miller
AU  - J. C.
TI  - Examining the meso-level domains of the interrogation taxonomy
JF  - Psychology, Public Policy, and Law
DA  - 2015///
VL  - 21
IS  - 2
SP  - 179
EP  - 191
DO  - 0.1037/law0000034
ER  - 

TY  - JOUR
AU  - Kelly
AU  - C. E.
AU  - Miller
AU  - J. C.
AU  - & Redlich
AU  - A.,D.
TI  - The dynamic nature of interrogation
JF  - Law and Human Behavior 
DA  - 2016///
VL  - 40
IS  - 3
SP  - 295
EP  - 309
DO  - https://doi.org/10.1037/lhb0000172
ER  - 

TY  - JOUR
AU  - Kelly
AU  - C. J.
AU  - Russano
AU  - M.
AU  - Miller
AU  - J.
AU  - & Redlich
AU  - A.,D.
TI  - On the road (to admission): Engaging suspects with minimization
JF  - Psychology, Public Policy, and Law
DA  - 2019///
VL  - 25
SP  - 160
EP  - 188
ER  - 

TY  - JOUR
AU  - Kostelnik
AU  - J. O.
AU  - & Reppucci
AU  - N.,D.
TI  - Reid training and sensitivity to developmental maturity in interrogation: Results from a national survey of police
JF  - Behavioral Sciences and the Law
DA  - 2009///
VL  - 27
SP  - 361
EP  - 379
ER  - 

TY  - JOUR
AU  - Kukucka
AU  - J.
AU  - & Evelo
AU  - A.,J.
TI  - Stigma against false confessors impacts post-exoneration financial compensation
JF  - Behavioral Sciences and the Law
DA  - 2019///
VL  - 37
IS  - 4
SP  - 372
EP  - 387
DO  - 10.1002/bsl.2403
ER  - 

TY  - JOUR
AU  - Kukucka
AU  - J.
AU  - & Kassin
AU  - S.,M.
TI  - Do confessions taint perceptions of handwriting evidence? An empirical test of the forensic confirmation bias
JF  - Law and Human Behavior
DA  - 2014///
VL  - 38
IS  - 3
SP  - 256
EP  - 270
DO  - 10.1037/lhb0000066
ER  - 

TY  - CPAPER
AU  - Lassiter
AU  - G. D.
AU  - & Meissner
AU  - C.,A.
TI  - Police interrogations and false confessions: Current research, practice, and policy recommendations
DA  - 2010///
PB  - American Psychological Association
CY  - Washington, D.C.
ER  - 

TY  - JOUR
AU  - Lavoie
AU  - J.
AU  - Wyman
AU  - J.
AU  - Crossman
AU  - A. M.
AU  - & Talwar
AU  - V
TI  - Meta-analysis of the effects of two interviewing practices on children's disclosures of sensitive information: Rapport practices and question type
JF  - Child Abuse & Neglect
DA  - 2021///
VL  - 113
SP  - 104930
DO  - 10.1016/j.chiabu.2021.104930
ER  - 

TY  - JOUR
AU  - Leo
AU  - R.,A.
TI  - False confessions: Causes, consequences, and implications
JF  - Journal of the American Academy of Psychiatry and the Law
DA  - 2009///
VL  - 37
IS  - 3
SP  - 332
EP  - 343
ER  - 

TY  - BOOK
AU  - Lipsey
AU  - M. W.
AU  - & Wilson
AU  - D.,B.
BT  - Practical meta-analysis
DA  - 2001///
PB  - Sage
CY  - Thousand Oaks, CA
ER  - 

TY  - JOUR
AU  - Meissner
AU  - C. A.
AU  - & Kassin
AU  - S.,M.
TI  - “He’s guilty!”: Investigator bias in judgments of truth and deception
JF  - Law and Human Behavior
DA  - 2002///
VL  - 26
IS  - 5
SP  - 469
EP  - 480
DO  - 10.1023/A:1020278620751
ER  - 

TY  - JOUR
AU  - Meissner
AU  - C. A.
AU  - Hartwig
AU  - M.
AU  - & Russano
AU  - M. B.
TI  - The need for a positive psychological approach and collaborative effort for improving practice in the interrogation room
JF  - Law and Human Behavior
DA  - 2010///
VL  - 34
IS  - 1
SP  - 43
EP  - 45
DO  - 10.1007/s10979-009-9205-9
ER  - 

TY  - JOUR
AU  - Meissner
AU  - C. A.
AU  - Kelly
AU  - C. E.
AU  - & Woestehoff
AU  - S. A.
TI  - Improving the effectiveness of suspect interrogations
JF  - Annual Review of Law and Social Science
DA  - 2015///
VL  - 11
IS  - 1
SP  - 211
EP  - 233
DO  - 10.1146/annurev-lawsocsci-120814-121657
ER  - 

TY  - JOUR
AU  - Meissner
AU  - C. A.
AU  - Surmon-Bohr
AU  - F.
AU  - Oleszkiewicz
AU  - S.
AU  - & Alison
AU  - L
TI  - Developing an evidence-based perspective on interrogation: A review of the U.S. government’s High-Value Detainee Interrogation Group research program
JF  - Psychology, Public Policy, & Law
DA  - 2017///
VL  - 23
IS  - 4
SP  - 438
EP  - 457
DO  - 10.1037/law0000136
ER  - 

TY  - CHAP
AU  - Meissner
AU  - C. A.
AU  - Kleinman
AU  - S. M.
AU  - Mindthoff
AU  - A.
AU  - Phillips
AU  - E. P.
AU  - & Rothweiler
AU  - J.,N.
TI  - Investigative interviewing: A review of the literature and a model of science-based practice
JF  - Oxford Handbook of Psychology and Law
DA  - 2023///
SP  - 582
EP  - 603
ED  - D. DeMatteo & K. C. Scherr
PB  - Oxford University Press
ER  - 

TY  - JOUR
AU  - Meissner
AU  - C.,A.
TI  - “What works?” Systematic reviews and meta-analyses of the investigative interviewing research literature
JF  - Applied Cognitive Psychology
DA  - 2021///
VL  - 2
SP  - 322
EP  - 328
ER  - 

TY  - BOOK
AU  - Milne
AU  - R.
AU  - & Bull
AU  - R
BT  - Investigative interviewing: Psychology and practice
DA  - 1999///
PB  - Wiley
CY  - Chichester
ER  - 

TY  - CHAP
AU  - Milne
AU  - B.
AU  - Shaw
AU  - G.
AU  - & Bull
AU  - R
TI  - Investigative interviewing: The role of research
JF  - Applying psychology to criminal justice 
DA  - 2008///
SP  - 65
EP  - 80
ED  - D. Carson, R. Milne, F. Pakes, K. Shalev, & A. Shawyer
PB  - Wiley
CY  - Chichester
ER  - 

TY  - JOUR
AU  - Mindthoff
AU  - A.
AU  - Ferreira
AU  - P. A.
AU  - & Meissner
AU  - C.,A.
TI  - The effect of confession evidence on jurors' verdict decisions: A systematic review and meta-analysis
JF  - Law and Human Behavior
DA  - 2024///
VL  - in press
SP  - in press
ER  - 

TY  - CHAP
AU  - Mortimer
AU  - A. & Shepherd
AU  - E
TI  - Frames of mind: Schemata guiding cognition and conduct in the interviewing of suspected offenders
JF  - Handbook of Psychology Interviewing
DA  - 1999///
ED  - A. Memon and R. Bull 
PB  - Wiley
CY  - Chichester 
ER  - 

TY  - BOOK
AU  - Münsterberg
AU  - H
BT  - On the witness stand: Essays on psychology and crime
DA  - 1908///
PB  - Doubleday, Page, and Company
CY  - Garden City, NY
ER  - 

TY  - GEN
AU  - National Registry of Exonerations 
JF  - http://www.law.umich.edu/special/exoneration/Pages/about.aspx
DA  - 2020///
ER  - 

TY  - GEN
AU  - National Registry of Exonerations
TI  - Medell Banks
JF  - https://www.law.umich.edu/special/exoneration/Pages/casedetail.aspx?caseid=3010 
DA  - 2021///
ER  - 

TY  - JOUR
AU  - Norris
AU  - R. J.
AU  - Weintraub
AU  - J. N.
AU  - Acker
AU  - J. R.
AU  - Redlich
AU  - A. D.
AU  - & Bonventre
AU  - C.,L.
TI  - The criminal costs of wrongful convictions. Can we reduce crime by protecting the innocent? 
JF  - Criminology & Public Policy
DA  - 2020///
VL  - 19
IS  - 2
SP  - 367
EP  - 388
DO  - 10.1111/1745-9133.12463
ER  - 

TY  - JOUR
AU  - Ofshe
AU  - R. J.
AU  - & Leo
AU  - R.,A.
TI  - The social psychology of police interrogation: The theory and classification of true and false confessions
JF  - Studies in Law, Politics, and Society
DA  - 1997///
VL  - 16
SP  - 189
EP  - 254
ER  - 

TY  - JOUR
AU  - Oleszkiewicz
AU  - S.
AU  - Atkinson
AU  - D. J.
AU  - Kleinman
AU  - S. M.
AU  - & Meissner
AU  - C.,A.
TI  - Building trust to enhance elicitation
JF  - International Journal of Intelligence & Counterintelligence
DA  - 2024///
VL  - 37
SP  - 666
EP  - 687
ER  - 

TY  - JOUR
AU  - Redlich
AU  - A. D.
AU  - Catlin
AU  - M.
AU  - & Bettens
AU  - T
TI  - Intent-to-treat in the "cheating" paradigm: A meta-analysis
JF  - Journal of Experimental Criminology
DA  - 2023///
VL  - Advanced online publication
DO  - 10.1007/s11292-023-09555-z
ER  - 

TY  - JOUR
AU  - Redlich
AU  - A. D.
TI  - Military versus police interrogations: Similarities and differences
JF  - Peace and Conflict: Journal of Peace Psychology
DA  - 2007///
VL  - 13
IS  - 4
SP  - 423
EP  - 428
DO  - 10.1080/10781910701665741
ER  - 

TY  - JOUR
AU  - Russano
AU  - M. B.
AU  - Meissner
AU  - C. A.
AU  - Atkinson
AU  - D. J.
AU  - Brandon
AU  - S. E.
AU  - Wells
AU  - S.
AU  - Kleinman
AU  - S. M.
AU  - Ray
AU  - D. G.
AU  - & Jones
AU  - M.,S.
TI  - Evaluating the effectiveness of a five-day training on science-based methods of interrogation with U.S. federal, state, and local law enforcement investigators.
JF  - Psychology, Public Policy, & Law
DA  - 2024///
VL  - 30
SP  - 105
EP  - 120
ER  - 

TY  - GEN
AU  - Rücker
AU  - G.
AU  - Krahn
AU  - U.
AU  - König
AU  - J.
AU  - Efthimiou
AU  - O.
AU  - Davies
AU  - A.
AU  - Papakonstantinou
AU  - T.
AU  - & Schwarzer
AU  - G.
TI  - netmeta: Network Meta-Analysis using Frequentist Methods.
JF  - R package version 2.0-1. https://CRAN.R-project.org/package=netmeta
DA  - 2021///
ER  - 

TY  - JOUR
AU  - Scherr
AU  - K. C.
AU  - Redlich
AU  - A. D.
AU  - & Kassin
AU  - S.,M.
TI  - Cumulative disadvantage: A psychological framework for understanding how innocence can lead to confession, wrongful conviction, and beyond
JF  - Perspectives on Psychological Science
DA  - 2020///
VL  - 15
IS  - 2
SP  - 353
EP  - 383
DO  - 10.1177/1745691619896608
ER  - 

TY  - JOUR
AU  - Snook
AU  - B.
AU  - Fallon
AU  - L.
AU  - Barron
AU  - W. T.
AU  - Kassin
AU  - S.
AU  - Kleinman
AU  - S.
AU  - Leo
AU  - R. A.
AU  - Meissner
AU  - C.
AU  - Morello
AU  - L.
AU  - Nirider
AU  - L.
AU  - Redlich
AU  - A. D.
AU  - & Trainer
AU  - J.,L.
TI  - Urgent issues and prospects in reforming interrogation practices in the United States and Canada
JF  - Legal and Criminological Psychology
DA  - 2021///
VL  - 26
IS  - 1
SP  - 1
EP  - 24
DO  - 10.1111/lcrp.12178
ER  - 

TY  - JOUR
AU  - Stewart
AU  - J. M.
AU  - Woody
AU  - W. D.
AU  - Pulos
AU  - S
TI  - The prevalence of false confessions in experimental laboratory simulations: A meta-analysis
JF  - Behavioral Sciences & the Law
DA  - 2018///
VL  - 36
IS  - 1
SP  - 12
EP  - 31
DO  - 10.1002/bsl.2327
ER  - 

TY  - JOUR
AU  - Swanner
AU  - J. K.
AU  - Meissner
AU  - C. A.
AU  - Atkinson
AU  - D. J.
AU  - & Dianiska
AU  - R.,E.
TI  - Developing diagnostic, evidence-based approaches to interrogation
JF  - Journal of Applied Research in Memory and Cognition
DA  - 2016///
VL  - 5
SP  - 295
EP  - 301
ER  - 

TY  - JOUR
AU  - Vallano
AU  - J. P.
AU  - Guyll
AU  - M.
AU  - Ditchfield
AU  - R.
AU  - & Slapinski
AU  - K
TI  - An experimental manipulation of rapport and moral minimization within a criminal interview
JF  - Psychology, Public Policy, and Law
DA  - 2022///
VL  - 28
IS  - 4
SP  - 515
EP  - 531
DO  - https://doi.org/10.1037/law0000370
ER  - 

TY  - CHAP
AU  - Vanderhallen
AU  - M.
AU  - & Vervaeke
AU  - G
TI  - Between interviewer and suspect: The role of the working alliance in investigative interviewing
JF  - Investigative interviewing
DA  - 2014///
SP  - 63
EP  - 90
ED  - R. Bull
PB  - Springer
CY  - New York, NY
ER  - 

TY  - JOUR
AU  - Viechtbauer
AU  - W
TI  - Conducting meta-anayses in R with the metafor package
JF  - Journal of Statistical Software
DA  - 2010///
VL  - 36
IS  - 3
SP  - 1
EP  - 48
DO  - 10.18637/jss.v036.i03
ER  - 

TY  - JOUR
AU  - Walsh
AU  - D.
AU  - & Bull
AU  - R
TI  - Examining rapport in investigative interviews with suspects: Does its building and maintenance work?
JF  - Journal of Police and Criminal Psychology
DA  - 2012///
VL  - 27
IS  - 1
SP  - 73
EP  - 84
DO  - 10.1007/s11896-011-9087-x
ER  - 

TY  - BOOK
AU  - Walsh
AU  - D.
AU  - Oxburgh
AU  - G.
AU  - Redlich
AU  - A.
AU  - D.
AU  - & Myklebust
AU  - T
BT  - International developments and practices in investigative interviewing and interrogation
DA  - 2016///
VL  - I: Victims and witnesses
PB  - Routledge Press
CY  - Abingdon, England
ER  - 

TY  - BOOK
AU  - Walsh
AU  - D.
AU  - Oxburgh
AU  - G.
AU  - Redlich
AU  - A.
AU  - D.
AU  - & Myklebust
AU  - T
BT  - International developments and practices in investigative interviewing and interrogation
DA  - 2016///
VL  - II: Suspected offenders
PB  - Routledge Press
CY  - Abingdon, England
ER  - 

TY  - JOUR
AU  - Wetmore
AU  - S. A.
AU  - Neuschatz
AU  - J. S.
AU  - & Gronlund
AU  - S.,D.
TI  - On the power of secondary confession evidence
JF  - Psychology, Crime & Law
DA  - 2014///
VL  - 20
IS  - 4
SP  - 339
EP  - 357
DO  - 10.1080/1068316X.2013.777963
ER  - 

TY  - GEN
AU  - Wilson
AU  - D. B.
AU  - Tanner-Smith
AU  - E.
AU  - & Mavridis
AU  - D
TI  - Campbell methods policy note on network meta-analysis
JF  - Oslo: The Campbell Collaboration
DA  - 2016///
ER  - 

TY  - JOUR
AU  - Wilson
AU  - D. B.
AU  - Brennan
AU  - I.
AU  - & Olaghere
AU  - A
TI  - Police-initiated diversion for youth to prevent future delinquent behavior
JF  - Campbell Systematic Review
DA  - 2018///
IS  - 14
ER  - 

TY  - JOUR
AU  - Wilson
AU  - D. B.
AU  - Olaghere
AU  - A.
AU  - & Kimbrell
AU  - C.,S.
TI  - Implementing juvenile drug treatment courts: A meta-aggregation of process evaluations
JF  - Journal of Research in Crime and Delinquency
DA  - 2019///
VL  - 56
IS  - 4
SP  - 605
EP  - 645
DO  - 10.1177/0022427819826630
ER  - 
