# Supplementary material for: Interview and interrogation methods and their effects on true and false confessions: A systematic review update and extension
Source: Campbell Syst Rev. 2024 Oct 10;20(4):e1441. doi: 10.1002/cl2.1441 (PMC11465838; doi:10.1002/cl2.1441)
Supplement: Supplementary file 6 — Supplementary material 4: CA000277‐SUP‐04‐dataPackage.zip Data package. [file CL2-20-e1441-s006.zip › CA000277-other-references/CA000277-other-published-versions.ris]

TY  - JOUR
AU  - Meissner
AU  - C. A.
AU  - Redlich
AU  - A. D.
AU  - Bhatt
AU  - S.
AU  - & Brandon
AU  - S
TI  -  Interview and interrogation methods and their effects on true and false confessions
JF  - Campbell Systematic Reviews
DA  - 2012///
ER  - 

TY  - JOUR
AU  - Meissner
AU  - C. A.
AU  - Redlich
AU  - A. D.
AU  - Michael
AU  - S. W.
AU  - Evans
AU  - J. R.
AU  - Camilletti
AU  - C. R.
AU  - Bhatt
AU  - S.
AU  - & Brandon
AU  - S
TI  - Accusatorial and information-gathering interrogation methods and their effects on true and false confessions: A meta-analytic review
JF  - Journal of Experimental Criminology
DA  - 2014///
VL  - 10
IS  - 4
SP  - 459
EP  - 486
DO  - 10.1007/s11292-014-9207-6
ER  - 
