# Supplementary material for: Interview and interrogation methods and their effects on true and false confessions: A systematic review update and extension
Source: Campbell Syst Rev. 2024 Oct 10;20(4):e1441. doi: 10.1002/cl2.1441 (PMC11465838; doi:10.1002/cl2.1441)
Supplement: Supplementary file 6 — Supplementary material 4: CA000277‐SUP‐04‐dataPackage.zip Data package. [file CL2-20-e1441-s006.zip › CA000277-study-data/CA000277.json]

{"$schema":"https:\/\/assets.cochrane.org\/schema\/v1\/studies.schema.json","review-level-concepts":{"characteristic-definitions":[{"name":"Notes"}],"covariate-definitions":[],"interventions":[],"outcomes":[],"risk-of-bias-domains":[]},"studies":[{"name":"Russano et al., 2005a","year":"2005a","data-source":"PUB","identifiers":[],"references":[{"reference-type":"JOURNAL_ARTICLE","primary":false,"authors":"Russano, M. B., Meissner, C. A., Narchet, F. M., & Kassin, S. M","title":"Investigating true and false confessions within a novel experimental paradigm","original-title":"","source":"Psychological Science","publication-date":"2005","volume":"16","issue":"6","pages":"481-486","edition":"","editors":"","publisher":"","city":"","medium":"","identifiers":[{"name":"DOI","value":"10.1111\/j.0956-7976.2005.01560.x"}]}],"characteristics":[{"name":"Notes","value":""}],"covariates":[],"arms":[],"results":[]},{"name":"Evans et al., 2013","year":"2013","data-source":"PUB","identifiers":[],"references":[{"reference-type":"JOURNAL_ARTICLE","primary":false,"authors":"Evans, J. R., Meissner, C. A., Ross, A. B., Houston, K. A., Russano, M. B., & Horgan, A. J","title":"Obtaining guilty knowledge in human intelligence interrogations: Comparing accusatorial and information-gathering approaches with a novel experimental paradigm","original-title":"","source":"Journal of applied research in memory and cognition","publication-date":"2013","volume":"2","issue":"2","pages":"83-88","edition":"","editors":"","publisher":"","city":"","medium":"","identifiers":[{"name":"DOI","value":"10.1016\/j.jarmac.2013.03.002"}]}],"characteristics":[{"name":"Notes","value":""}],"covariates":[],"arms":[],"results":[]},{"name":"Kassin and Kiechel, 1996","year":"1996","data-source":"PUB","identifiers":[],"references":[{"reference-type":"JOURNAL_ARTICLE","primary":false,"authors":"Kassin, S. M., & Kiechel, K. L","title":"The social psychology of false confessions: Compliance, internalization, and confabulation","original-title":"","source":"Psychological Science","publication-date":"1996","volume":"7","issue":"3","pages":"125-128","edition":"","editors":"","publisher":"","city":"","medium":"","identifiers":[{"name":"DOI","value":"10.1111\/j.1467-9280.1996.tb00344.x"}]}],"characteristics":[{"name":"Notes","value":""}],"covariates":[],"arms":[],"results":[]},{"name":"Wilford and Wells, 2018","year":"2018","data-source":"PUB","identifiers":[],"references":[{"reference-type":"JOURNAL_ARTICLE","primary":false,"authors":"Wilford, M. M., & Wells, G. L","title":"Bluffed by the dealer: Distinguishing false pleas from false confessions","original-title":"","source":"Psychology, Public Policy, and Law","publication-date":"2018","volume":"24","issue":"2","pages":"158-170","edition":"","editors":"","publisher":"","city":"","medium":"","identifiers":[{"name":"DOI","value":"10.1037\/law0000165"}]}],"characteristics":[{"name":"Notes","value":""}],"covariates":[],"arms":[],"results":[]},{"name":"Wachi et al., 2018","year":"2018","data-source":"PUB","identifiers":[],"references":[{"reference-type":"JOURNAL_ARTICLE","primary":false,"authors":"Wachi, T., Kuraishi, H., Watanabe, K., Otsuka, Y., Yokota, K., & Lamb, M. E","title":"Effects of rapport building on confessions in an experimental paradigm","original-title":"","source":"Psychology, Public Policy, and Law","publication-date":"2018","volume":"24","issue":"1","pages":"36-47","edition":"","editors":"","publisher":"","city":"","medium":"","identifiers":[{"name":"DOI","value":"10.1037\/law0000152"}]}],"characteristics":[{"name":"Notes","value":""}],"covariates":[],"arms":[],"results":[]},{"name":"Russano et al., 2005b","year":"2005b","data-source":"UNPUB","identifiers":[],"references":[{"reference-type":"CONFERENCE_PROC","primary":false,"authors":"Russano, M. B., Narchet, F. M., & Meissner, C. A","title":"Investigating the effects of presenting false evidence on true and false confession rates","original-title":"","source":"American Psychology-Law Society Annual Conference","publication-date":"2005","volume":"","issue":"","pages":"","edition":"","editors":"","publisher":"","city":"","medium":"","identifiers":[]}],"characteristics":[{"name":"Notes","value":""}],"covariates":[],"arms":[],"results":[]},{"name":"Cole et al., 2013","year":"2013","data-source":"PUB","identifiers":[],"references":[{"reference-type":"JOURNAL_ARTICLE","primary":false,"authors":"Cole, T., Teboul, J. C. B., Zulawski, D. E., Wicklander, D. E., & Sturman, S. G","title":"False confessions and the use of incriminating evidence","original-title":"","source":"Linguistice Evidence in Security, Law and Intelligence","publication-date":"2013","volume":"1","issue":"1","pages":"67-75","edition":"","editors":"","publisher":"","city":"","medium":"","identifiers":[{"name":"DOI","value":"10.5195\/lesli.2013.4"}]}],"characteristics":[{"name":"Notes","value":""}],"covariates":[],"arms":[],"results":[]},{"name":"Smalarz et al., 2011","year":"2011","data-source":"UNPUB","identifiers":[],"references":[{"reference-type":"CONFERENCE_PROC","primary":false,"authors":"Smalarz, L., Greathouse, S., Madon, S., & Guyll, M","title":"Differential effects of plausible versus implausible false evidence on confession rates","original-title":"","source":"American Psychology-Law Society Annual Conference","publication-date":"2011","volume":"","issue":"","pages":"","edition":"","editors":"","publisher":"","city":"","medium":"","identifiers":[]}],"characteristics":[{"name":"Notes","value":""}],"covariates":[],"arms":[],"results":[]},{"name":"Noc et al., 2023","year":"2023","data-source":"PUB","identifiers":[],"references":[{"reference-type":"JOURNAL_ARTICLE","primary":false,"authors":"Noc, M., Ginet, M., & Deslauriers-Varin, N","title":"False confession in innocent suspects: A look at the cognitive interview for suspects","original-title":"","source":"Journal of Police and Criminology Psychology","publication-date":"2023","volume":"38","issue":"","pages":"186-198","edition":"","editors":"","publisher":"","city":"","medium":"","identifiers":[{"name":"DOI","value":"10.1007\/s11896-022-09543-5"}]}],"characteristics":[{"name":"Notes","value":""}],"covariates":[],"arms":[],"results":[]},{"name":"Normile et al., 2017","year":"2017","data-source":"UNPUB","identifiers":[],"references":[{"reference-type":"UNPUBLISHED","primary":false,"authors":"Normile, C. J., Scherr, K. C., Madon, S., & Catlin, M","title":"Does interrogation tactic order influence confession diagnosticity?","original-title":"","source":"Unpublished data from lead author","publication-date":"2017","volume":"","issue":"","pages":"","edition":"","editors":"","publisher":"","city":"","medium":"","identifiers":[]}],"characteristics":[{"name":"Notes","value":""}],"covariates":[],"arms":[],"results":[]},{"name":"Perillo and Kassin, 2011","year":"2011","data-source":"PUB","identifiers":[],"references":[{"reference-type":"JOURNAL_ARTICLE","primary":false,"authors":"Perillo, J. T., & Kassin, S. M","title":"Inside interrogation: The lie, the bluff, and false confessions","original-title":"","source":"Law and Human Behavior","publication-date":"2011","volume":"35","issue":"4","pages":"327-337","edition":"","editors":"","publisher":"","city":"","medium":"","identifiers":[{"name":"DOI","value":"10.1007\/s10979-010-9244-2"}]}],"characteristics":[{"name":"Notes","value":""}],"covariates":[],"arms":[],"results":[]},{"name":"Meissner et al., 2011","year":"2011","data-source":"UNPUB","identifiers":[],"references":[{"reference-type":"UNPUBLISHED","primary":false,"authors":"Meissner, C. A., Russano, M. B., Rigoni, M. E., & Horgan, A. J?","title":"Is it time for a revolution in the interrogation room? Empirically validating inquisitorial methods","original-title":"","source":"Unpublished data and materials from lead author","publication-date":"2011","volume":"","issue":"","pages":"","edition":"","editors":"","publisher":"","city":"","medium":"","identifiers":[]}],"characteristics":[{"name":"Notes","value":""}],"covariates":[],"arms":[],"results":[]},{"name":"Wright, 2013","year":"2013","data-source":"PUB","identifiers":[],"references":[{"reference-type":"OTHER","primary":false,"authors":"Wright, D. S","title":"The mediating and moderating factors of fabricated evidence on false confessions, beliefs and memory","original-title":"","source":"Unpublished thesis [University of Warwick]","publication-date":"2013","volume":"","issue":"","pages":"","edition":"","editors":"","publisher":"","city":"","medium":"","identifiers":[]}],"characteristics":[{"name":"Notes","value":""}],"covariates":[],"arms":[],"results":[]},{"name":"Normile and Scherr, 2018","year":"2018","data-source":"PUB","identifiers":[],"references":[{"reference-type":"JOURNAL_ARTICLE","primary":false,"authors":"Normile, C. J., & Scherr, K. C","title":"Police tactics and guilt status uniquely influence suspects' physiologic reactivity and resistance to confess","original-title":"","source":"Law and Human Behavior","publication-date":"2018","volume":"42","issue":"6","pages":"497-506","edition":"","editors":"","publisher":"","city":"","medium":"","identifiers":[{"name":"DOI","value":"10.1037\/lhb0000306"}]}],"characteristics":[{"name":"Notes","value":""}],"covariates":[],"arms":[],"results":[]},{"name":"Woestehoff, 2016","year":"2016","data-source":"MIX","identifiers":[],"references":[{"reference-type":"OTHER","primary":false,"authors":"Woestehoff, S","title":"\"It's (not) your fault\": The influence of blame mitigation versus guilt induction on true and false confessions","original-title":"","source":"Unpublished dissertation (University of Texas at El Paso)","publication-date":"2016","volume":"","issue":"","pages":"","edition":"","editors":"","publisher":"","city":"","medium":"","identifiers":[]}],"characteristics":[{"name":"Notes","value":""}],"covariates":[],"arms":[],"results":[]},{"name":"Huang and Teoh, 2019","year":"2019","data-source":"PUB","identifiers":[],"references":[{"reference-type":"JOURNAL_ARTICLE","primary":false,"authors":"Huang, K. J., & Teoh, Y. S","title":"Rapport building in suspect interviewing: A comparison of relationship- and procedure-based approaches in laboratory setting","original-title":"","source":"Psychology, Public Policy, and Law","publication-date":"2019","volume":"25","issue":"4","pages":"253-265","edition":"","editors":"","publisher":"","city":"","medium":"","identifiers":[{"name":"DOI","value":"10.1037\/law0000209"}]}],"characteristics":[{"name":"Notes","value":""}],"covariates":[],"arms":[],"results":[]},{"name":"Villalba, 2014","year":"2014","data-source":"PUB","identifiers":[],"references":[{"reference-type":"OTHER","primary":false,"authors":"Villalba, D. K.","title":"The effect of rapport building in police interrogations: Can rapport improve the diagnosticity of confession evidence?","original-title":"","source":"Unpublished dissertation (Florida International University)","publication-date":"2014","volume":"","issue":"","pages":"","edition":"","editors":"","publisher":"","city":"","medium":"","identifiers":[]}],"characteristics":[{"name":"Notes","value":""}],"covariates":[],"arms":[],"results":[]},{"name":"Guyll et al., 2019","year":"2019","data-source":"PUB","identifiers":[],"references":[{"reference-type":"JOURNAL_ARTICLE","primary":false,"authors":"Guyll, M., Yang, Y., Madon, S., Smalarz, L., & Lannin, D. G.","title":"Mobilization and resistance in response to interrogation threat","original-title":"","source":"Law and Human Behavior","publication-date":"2019","volume":"43","issue":"3","pages":"307-318","edition":"","editors":"","publisher":"","city":"","medium":"","identifiers":[{"name":"DOI","value":"10.1037\/lhb0000337"}]}],"characteristics":[{"name":"Notes","value":""}],"covariates":[],"arms":[],"results":[]},{"name":"Klaver et al., 2008","year":"2008","data-source":"PUB","identifiers":[],"references":[{"reference-type":"JOURNAL_ARTICLE","primary":false,"authors":"Klaver, J. R., Lee, Z., & Rose, V. G","title":"Effects of personality, interrogation techniques and plausibility in an experimental false confession paradigm","original-title":"","source":"Legal and Criminological Psychology","publication-date":"2008","volume":"13","issue":"1","pages":"71-88","edition":"","editors":"","publisher":"","city":"","medium":"","identifiers":[{"name":"DOI","value":"10.1348\/135532507X193051"}]}],"characteristics":[{"name":"Notes","value":""}],"covariates":[],"arms":[],"results":[]},{"name":"Redlich and Goodman, 2003","year":"2003","data-source":"PUB","identifiers":[],"references":[{"reference-type":"JOURNAL_ARTICLE","primary":false,"authors":"Redlich, A. D., & Goodman, G. S","title":"Taking responsibility for an act not committed: The influence of age and suggestibility","original-title":"","source":"Law and Human Behavior","publication-date":"2003","volume":"27","issue":"2","pages":"141-156","edition":"","editors":"","publisher":"","city":"","medium":"","identifiers":[{"name":"DOI","value":"10.1023\/A:1022543012851"}]}],"characteristics":[{"name":"Notes","value":""}],"covariates":[],"arms":[],"results":[]},{"name":"Narchet et al., 2011","year":"2011","data-source":"PUB","identifiers":[],"references":[{"reference-type":"JOURNAL_ARTICLE","primary":false,"authors":"Narchet, F. M., Meissner, C. A., & Russano, M. B","title":"Modeling the influence of investigator bias on the elicitation of true and false confessions","original-title":"","source":"Law and Human Behavior","publication-date":"2011","volume":"35","issue":"6","pages":"452-465","edition":"","editors":"","publisher":"","city":"","medium":"","identifiers":[{"name":"DOI","value":"10.1007\/s10979-010-9257-x"}]}],"characteristics":[{"name":"Notes","value":""}],"covariates":[],"arms":[],"results":[]},{"name":"Paton et al., 2018","year":"2018","data-source":"PUB","identifiers":[],"references":[{"reference-type":"JOURNAL_ARTICLE","primary":false,"authors":"Paton, W., Bain, S. A., Gozna, L., Gilchrist, E., Heim, D., Gardner, E., Cairns, D., McGranaghan, P., & Fischer, R","title":"The combined effects of questioning technique and interviewer manner on false confessions","original-title":"","source":"Journal of Investigative Psychology and Offender Profiling","publication-date":"2018","volume":"15","issue":"3","pages":"335-349","edition":"","editors":"","publisher":"","city":"","medium":"","identifiers":[{"name":"DOI","value":"10.1002\/jip.1513"}]}],"characteristics":[{"name":"Notes","value":""}],"covariates":[],"arms":[],"results":[]},{"name":"Eastwood et al., 2020","year":"2022","data-source":"PUB","identifiers":[],"references":[{"reference-type":"JOURNAL_ARTICLE","primary":false,"authors":"Eastwood, J., Dunk, M., & Akca, D","title":"Assessing the diagnosticity of a persuasion-based and a dialogue-based interrogation approach","original-title":"","source":"Journal of Police and Criminal Psychology","publication-date":"2022","volume":"37","issue":"1","pages":"569-575","edition":"","editors":"","publisher":"","city":"","medium":"","identifiers":[{"name":"DOI","value":"10.1007\/s11896-020-09410-1"}]}],"characteristics":[{"name":"Notes","value":""}],"covariates":[],"arms":[],"results":[]},{"name":"Rigoni, 2007","year":"2007","data-source":"PUB","identifiers":[],"references":[{"reference-type":"OTHER","primary":false,"authors":"Rigoni, M. E.","title":"Is it time for a revolutionary technique in the interrogation room? Empirically validating the influence of inquisitorial techniques on true and false confessions","original-title":"","source":"Unpublished thesis (University of Texas at El Paso)","publication-date":"2007","volume":"","issue":"","pages":"","edition":"","editors":"","publisher":"","city":"","medium":"","identifiers":[]}],"characteristics":[{"name":"Notes","value":""}],"covariates":[],"arms":[],"results":[]},{"name":"Blair, 2007","year":"2007","data-source":"PUB","identifiers":[],"references":[{"reference-type":"JOURNAL_ARTICLE","primary":false,"authors":"Blair, J. P","title":"The roles of interrogation, perception, and individual differences in producing compliant false confessions","original-title":"","source":"Psychology, Crime & Law","publication-date":"2007","volume":"13","issue":"2","pages":"173-186","edition":"","editors":"","publisher":"","city":"","medium":"","identifiers":[{"name":"DOI","value":"10.1080\/10683160600632801"}]}],"characteristics":[{"name":"Notes","value":""}],"covariates":[],"arms":[],"results":[]},{"name":"Hill et al., 2008","year":"2008","data-source":"PUB","identifiers":[],"references":[{"reference-type":"JOURNAL_ARTICLE","primary":false,"authors":"Hill, C., Memon, A., & McGeorge, P","title":"The role of confirmation bias in suspect interviews: A systemic evaluation?","original-title":"","source":"Legal and Criminological Psychology","publication-date":"2008","volume":"13","issue":"2","pages":"357-371","edition":"","editors":"","publisher":"","city":"","medium":"","identifiers":[{"name":"DOI","value":"10.1348\/135532507X238682"}]}],"characteristics":[{"name":"Notes","value":""}],"covariates":[],"arms":[],"results":[]},{"name":"Swanner et al., 2010","year":"2010","data-source":"PUB","identifiers":[],"references":[{"reference-type":"JOURNAL_ARTICLE","primary":false,"authors":"Swanner, J. K., Beike, D. R., & Cole, A. T","title":"Snitching, lies and computer crashes: An experimental investigation of secondary confessions","original-title":"","source":"Law and Human Behavior","publication-date":"2010","volume":"34","issue":"1","pages":"53-65","edition":"","editors":"","publisher":"","city":"","medium":"","identifiers":[{"name":"DOI","value":"10.1007\/s10979-008-9173-5"}]}],"characteristics":[{"name":"Notes","value":""}],"covariates":[],"arms":[],"results":[]}]}
