# Supplementary material for: Interview and interrogation methods and their effects on true and false confessions: A systematic review update and extension
Source: Campbell Syst Rev. 2024 Oct 10;20(4):e1441. doi: 10.1002/cl2.1441 (PMC11465838; doi:10.1002/cl2.1441)
Supplement: Supplementary file 6 — Supplementary material 4: CA000277‐SUP‐04‐dataPackage.zip Data package. [file CL2-20-e1441-s006.zip › CA000277-study-data/CA000277-excluded.ris]

TY  - JOUR
AU  - Billings
AU  - F. J.
AU  - Taylor
AU  - T.
AU  - Burns
AU  - J.
AU  - Corey
AU  - D. L.
AU  - Garven
AU  - S.
AU  - & Wood
AU  - J.,M.
TI  - Can reinforcement induce children to falsely incriminate themselves?
JF  - Law & Human Behavior
DA  - 2007///
VL  - 31
SP  - 125
EP  - 139
N1  - The children (participants) witnessed the act of wrongdoing, but did not participate in the act themselves. Thus, according to our eligibility criteria, any confess they could provide would be a secondary confession as opposed to a primary confession.
NS  - Billings et al., 2007
DO  - 10.1007/s10979-006-9049-5
ER  - 

TY  - JOUR
AU  - Dunbar
AU  - N. E.
AU  - Jensen
AU  - M. L.
AU  - Tower
AU  - D. C.
AU  - & Burgoon
AU  - J.,K.
TI  - Synchronization of nonverbal behaviors in detecting mediated and non-mediated deception
JF  - Journal of Nonverbal Behavior
DA  - 2014///
VL  - 38
IS  - 3
SP  - 355
EP  - 376
N1  - Did not measure confession as an outcome
NS  - Dunbar et al., 2014
DO  - 10.1007/s10919-014-0179-z
ER  - 

TY  - JOUR
AU  - Dunbar
AU  - N. E.
AU  - Jensen
AU  - M. L.
AU  - Burgoon
AU  - J. K.
AU  - Kelley
AU  - K. M.
AU  - Harrison
AU  - K. J.
AU  - Adame
AU  - B. J.
AU  - & Bernard
AU  - D.,R.
TI  - Effects of veracity, modality, and sanctioning on credibility assessment during mediated and unmediated interviews
JF  - Communication Research
DA  - 2015///
VL  - 42
IS  - 5
SP  - 649
EP  - 674
N1  - Study was on deception detection, not confessions. 
NS  - Dunbar et al., 2015
DO  - 10.1177/0093650213480175
ER  - 

TY  - JOUR
AU  - Evans
AU  - J. R.
AU  - Houston
AU  - K. A.
AU  - Meissner
AU  - C. A.
AU  - Ross
AU  - A. B.
AU  - Labianca
AU  - J. R.
AU  - Woestehoff
AU  - S. A.
AU  - & Kleinman
AU  - S.,M.
TI  - An empirical evaluation of intelligence-gathering interrogation techniques from the United States army field manual
JF  - Applied Cognitive Psychology 
DA  - 2014///
VL  - 28
IS  - 6
SP  - 867
EP  - 875
N1  - Participants were not asked to sign a confession, like in other studies. Instead, it was coded whether participants made particular admissions of guilty knowledge.
NS  - Evans et al., 2014
DO  - 10.1002/acp.3065
ER  - 

TY  - JOUR
AU  - Horgan
AU  - A.,J.
AU  - Russano
AU  - M. B.
AU  - Meissner
AU  - C. A.
AU  - & Evans
AU  - J.,R.
TI  - Minimization and maximization techniques: Assessing the perceived consequences of confessing and confession diagnosticity
JF  - Psychology, Crime & Law
DA  - 2012///
VL  - 18
IS  - 1
SP  - 65
EP  - 78
N1  - Could not isolate the effect of minization and maximization because of the design.
NS  - Horgan et al., 2012
DO  - 10.1080/1068316X.2011.561801
ER  - 

TY  - JOUR
AU  - Horselenberg
AU  - R.
AU  - Merckelbach
AU  - H.
AU  - & Josephs
AU  - S
TI  - Individual differences and false confessions: A conceptual replication of Kassin and Kiechel (1996)
JF  - Psychology, Crime & Law
DA  - 2003///
VL  - 9
IS  - 1
SP  - 1
EP  - 8
N1  - Did not manipulate interrogation approach.
NS  - Horselenberg et al., 2003
DO  - 10.1080/10683160308141
ER  - 

TY  - GEN
AU  - Kebbell
AU  - M.
AU  - Hurren
AU  - E.
AU  - & Mazerolle
AU  - P
TI  - An investigation into the effective and ethical interviewing of suspected sex offenders
JF  - Crime and Misconduct Commission and Criminology Research Council Final Report
DA  - 2004///
N1  - Ground truth could not be established. 
NS  - Kebbell et al., 2004
ER  - 

TY  - JOUR
AU  - Lyon
AU  - T. D.
AU  - Wandrey
AU  - L.
AU  - Ahern
AU  - E.
AU  - Licht
AU  - R.
AU  - Sim
AU  - M. P. Y.
AU  - & Quas
AU  - J.,A.
TI  - Eliciting maltreated and nonmaltreated children's transgression disclosures: Narrative practice rapport building and a putative confession
JF  - Child Development
DA  - 2014///
VL  - 85
IS  - 4
SP  - 1756
EP  - 1769
N1  - The children being interviewed were not suspects, but witnesses/victims of an act of wrongdoing.
NS  - Lyon et al., 2014
DO  - 10.1111/cdev.12223
ER  - 

TY  - GEN
AU  - McMillen
AU  - K
TI  - Imagination or proof: The use of imagery and false evidence in eliciting internalized false confessions
JF  - Unpublished thesis [John Jay College of Criminal Justice]
DA  - 2018///
N1  - McMillen manipulated the type of false evidence, but did not include a contrast group with another interrogation approach.
NS  - McMillen, 2018
ER  - 

TY  - JOUR
AU  - Nash
AU  - R. A.
AU  - & Wade
AU  - K.,A.
TI  - Innocent but proven guilty: Eliciting internalized false confessions using doctored-video evidence
JF  - Applied Cognitive Psychology
DA  - 2009///
VL  - 23
IS  - 5
SP  - 624
EP  - 637
N1  - Manipulated the type of false evidence, but did not include any eligible contrast group.
NS  - Nash &amp; Wade, 2009
DO  - 10.1002/acp.1500
ER  - 

TY  - JOUR
AU  - Newring
AU  - K. A. B.
AU  - & O'Donohue
AU  - W
TI  - False confessions and influenced witnesses
JF  - Applied Psychology in Criminal Justice
DA  - 2008///
VL  - 4
IS  - 1
SP  - 81
EP  - 107
N1  - The interrogation approach was manipulated within-subjects. Our comparison, therefore, would have been between Step 1 and Step 5 of the interrogation with no statistical method for accounting for confessions that occurred in Steps 2-4 or the cumulative interrogation effect (as opposed to the direct effect of the interrogation approach). 
NS  - Newring and O'Donohue, 2008
ER  - 

TY  - JOUR
AU  - Rush
AU  - E. B.
AU  - Stolzenberg
AU  - S. N.
AU  - Quas
AU  - J. A.
AU  - & Lyon
AU  - T.,D.
TI  - The effects of the putative confession and parent suggestion on children's disclosure of a minor transgression
JF  - Legal and Criminological Psychology
DA  - 2017///
VL  - 22
IS  - 1
SP  - 60
EP  - 73
N1  - The children being interviewed were not suspects, but witnesses/victims of an act of wrongdoing.
NS  - Rush et al., 2017
DO  - 10.1111/lcrp.12086
ER  - 

TY  - JOUR
AU  - Salvati
AU  - J. M.
AU  - & Houck
AU  - S.,C.
TI  - Examining the causes and consequences of confession-eliciting tactics during interrogation
JF  - Journal of Applied Security Research
DA  - 2019///
VL  - 14
IS  - 3
SP  - 241
EP  - 256
N1  - This study was conducted online so that participants read about an act of wrongdoing, but were not directly involved. Furtherore, they read an interrogation script instead of engaging with an interrogation as in all the other studies.
NS  - Salvati &amp; Houck, 2019
DO  - 10.1080/19361610.2019.1621508
ER  - 

TY  - GEN
AU  - Schrantz
AU  - K
TI  - Personality and situational correlates of false confessions
JF  - Unpublished thesis [University of Central Oklahoma]
DA  - 2014///
N1  - Did not manipulate interrogation approach.
NS  - Schrantz, 2014
ER  - 

TY  - GEN
AU  - Skerritt-Perta
AU  - A.,S.
TI  - Comparison of the effects of two types of false evidence on rates of false confession in a Reid technique-style interrogation paradigm
JF  - Unpublished thesis [California State University]
N1  - Study manipulated the type of false evidence, but did not include another contrast.
NS  - Skerritt-Perta, 2017
ER  - 

TY  - GEN
AU  - Zapata
AU  - C
TI  - Effects of message-framing and psychopathic personality traits on eliciting false confessions in university students
JF  - Unpublished dissertation [ProQuest Number: 10824455]
DA  - 2018///
N1  - Does not manipulate interrogation approach. Instead is focused on a framing effect. 
NS  - Zapata, 2018
ER  - 
