# Supplementary material for: Interview and interrogation methods and their effects on true and false confessions: A systematic review update and extension
Source: Campbell Syst Rev. 2024 Oct 10;20(4):e1441. doi: 10.1002/cl2.1441 (PMC11465838; doi:10.1002/cl2.1441)
Supplement: Supplementary file 6 — Supplementary material 4: CA000277‐SUP‐04‐dataPackage.zip Data package. [file CL2-20-e1441-s006.zip › CA000277-study-data/CA000277-included.ris]

TY  - JOUR
AU  - Blair
AU  - J.,P.
TI  - The roles of interrogation, perception, and individual differences in producing compliant false confessions
JF  - Psychology, Crime & Law
DA  - 2007///
VL  - 13
IS  - 2
SP  - 173
EP  - 186
NS  - Blair, 2007
DO  - 10.1080/10683160600632801
ER  - 

TY  - JOUR
AU  - Cole
AU  - T.
AU  - Teboul
AU  - J. C. B.
AU  - Zulawski
AU  - D. E.
AU  - Wicklander
AU  - D. E.
AU  - & Sturman
AU  - S.,G.
TI  - False confessions and the use of incriminating evidence
JF  - Linguistice Evidence in Security, Law and Intelligence
DA  - 2013///
VL  - 1
IS  - 1
SP  - 67
EP  - 75
NS  - Cole et al., 2013
DO  - 10.5195/lesli.2013.4
ER  - 

TY  - JOUR
AU  - Eastwood
AU  - J.
AU  - Dunk
AU  - M.
AU  - & Akca
AU  - D
TI  - Assessing the diagnosticity of a persuasion-based and a dialogue-based interrogation approach
JF  - Journal of Police and Criminal Psychology
DA  - 2022///
VL  - 37
IS  - 1
SP  - 569
EP  - 575
NS  - Eastwood et al., 2020
DO  - 10.1007/s11896-020-09410-1
ER  - 

TY  - JOUR
AU  - Evans
AU  - J. R.
AU  - Meissner
AU  - C. A.
AU  - Ross
AU  - A. B.
AU  - Houston
AU  - K. A.
AU  - Russano
AU  - M. B.
AU  - & Horgan
AU  - A.,J.
TI  - Obtaining guilty knowledge in human intelligence interrogations: Comparing accusatorial and information-gathering approaches with a novel experimental paradigm
JF  - Journal of applied research in memory and cognition
DA  - 2013///
VL  - 2
IS  - 2
SP  - 83
EP  - 88
NS  - Evans et al., 2013
DO  - 10.1016/j.jarmac.2013.03.002
ER  - 

TY  - JOUR
AU  - Guyll
AU  - M.
AU  - Yang
AU  - Y.
AU  - Madon
AU  - S.
AU  - Smalarz
AU  - L.
AU  - & Lannin
AU  - D. G.
TI  - Mobilization and resistance in response to interrogation threat
JF  - Law and Human Behavior
DA  - 2019///
VL  - 43
IS  - 3
SP  - 307
EP  - 318
NS  - Guyll et al., 2019
DO  - 10.1037/lhb0000337
ER  - 

TY  - JOUR
AU  - Hill
AU  - C.
AU  - Memon
AU  - A.
AU  - & McGeorge
AU  - P
TI  - The role of confirmation bias in suspect interviews: A systemic evaluation 
JF  - Legal and Criminological Psychology
DA  - 2008///
VL  - 13
IS  - 2
SP  - 357
EP  - 371
NS  - Hill et al., 2008
DO  - 10.1348/135532507X238682
ER  - 

TY  - JOUR
AU  - Huang
AU  - K. J.
AU  - & Teoh
AU  - Y.,S.
TI  - Rapport building in suspect interviewing: A comparison of relationship- and procedure-based approaches in laboratory setting
JF  - Psychology, Public Policy, and Law
DA  - 2019///
VL  - 25
IS  - 4
SP  - 253
EP  - 265
NS  - Huang and Teoh, 2019
DO  - 10.1037/law0000209
ER  - 

TY  - JOUR
AU  - Kassin
AU  - S. M.
AU  - & Kiechel
AU  - K.,L.
TI  - The social psychology of false confessions: Compliance, internalization, and confabulation
JF  - Psychological Science
DA  - 1996///
VL  - 7
IS  - 3
SP  - 125
EP  - 128
NS  - Kassin and Kiechel, 1996
DO  - 10.1111/j.1467-9280.1996.tb00344.x
ER  - 

TY  - JOUR
AU  - Klaver
AU  - J. R.
AU  - Lee
AU  - Z.
AU  - & Rose
AU  - V.,G.
TI  - Effects of personality, interrogation techniques and plausibility in an experimental false confession paradigm
JF  - Legal and Criminological Psychology
DA  - 2008///
VL  - 13
IS  - 1
SP  - 71
EP  - 88
NS  - Klaver et al., 2008
DO  - 10.1348/135532507X193051
ER  - 

TY  - UNPB
AU  - Meissner
AU  - C. A.
AU  - Russano
AU  - M. B.
AU  - Rigoni
AU  - M. E.
AU  - & Horgan
AU  - A. J 
CT  - Is it time for a revolution in the interrogation room? Empirically validating inquisitorial methods
JO  - Unpublished data and materials from lead author
DA  - 2011///
NS  - Meissner et al., 2011
ER  - 

TY  - JOUR
AU  - Narchet
AU  - F. M.
AU  - Meissner
AU  - C. A.
AU  - & Russano
AU  - M.,B.
TI  - Modeling the influence of investigator bias on the elicitation of true and false confessions
JF  - Law and Human Behavior
DA  - 2011///
VL  - 35
IS  - 6
SP  - 452
EP  - 465
NS  - Narchet et al., 2011
DO  - 10.1007/s10979-010-9257-x
ER  - 

TY  - JOUR
AU  - Noc
AU  - M.
AU  - Ginet
AU  - M.
AU  - & Deslauriers-Varin
AU  - N
TI  - False confession in innocent suspects: A look at the cognitive interview for suspects
JF  - Journal of Police and Criminology Psychology
DA  - 2023///
VL  - 38
SP  - 186
EP  - 198
NS  - Noc et al., 2023
DO  - 10.1007/s11896-022-09543-5
ER  - 

TY  - JOUR
AU  - Normile
AU  - C. J.
AU  - & Scherr
AU  - K.,C.
TI  - Police tactics and guilt status uniquely influence suspects' physiologic reactivity and resistance to confess
JF  - Law and Human Behavior
DA  - 2018///
VL  - 42
IS  - 6
SP  - 497
EP  - 506
NS  - Normile and Scherr, 2018
DO  - 10.1037/lhb0000306
ER  - 

TY  - UNPB
AU  - Normile
AU  - C. J.
AU  - Scherr
AU  - K. C.
AU  - Madon
AU  - S.
AU  - & Catlin
AU  - M
CT  - Does interrogation tactic order influence confession diagnosticity?
JO  - Unpublished data from lead author
DA  - 2017///
NS  - Normile et al., 2017
ER  - 

TY  - JOUR
AU  - Paton
AU  - W.
AU  - Bain
AU  - S. A.
AU  - Gozna
AU  - L.
AU  - Gilchrist
AU  - E.
AU  - Heim
AU  - D.
AU  - Gardner
AU  - E.
AU  - Cairns
AU  - D.
AU  - McGranaghan
AU  - P.
AU  - & Fischer
AU  - R
TI  - The combined effects of questioning technique and interviewer manner on false confessions
JF  - Journal of Investigative Psychology and Offender Profiling
DA  - 2018///
VL  - 15
IS  - 3
SP  - 335
EP  - 349
NS  - Paton et al., 2018
DO  - 10.1002/jip.1513
ER  - 

TY  - JOUR
AU  - Perillo
AU  - J. T.
AU  - & Kassin
AU  - S.,M.
TI  - Inside interrogation: The lie, the bluff, and false confessions
JF  - Law and Human Behavior
DA  - 2011///
VL  - 35
IS  - 4
SP  - 327
EP  - 337
NS  - Perillo and Kassin, 2011
DO  - 10.1007/s10979-010-9244-2
ER  - 

TY  - JOUR
AU  - Redlich
AU  - A. D.
AU  - & Goodman
AU  - G.,S.
TI  - Taking responsibility for an act not committed: The influence of age and suggestibility
JF  - Law and Human Behavior
DA  - 2003///
VL  - 27
IS  - 2
SP  - 141
EP  - 156
NS  - Redlich and Goodman, 2003
DO  - 10.1023/A:1022543012851
ER  - 

TY  - GEN
AU  - Rigoni
AU  - M. E.
TI  - Is it time for a revolutionary technique in the interrogation room? Empirically validating the influence of inquisitorial techniques on true and false confessions
JF  - Unpublished thesis (University of Texas at El Paso)
DA  - 2007///
NS  - Rigoni, 2007
ER  - 

TY  - JOUR
AU  - Russano
AU  - M. B.
AU  - Meissner
AU  - C. A.
AU  - Narchet
AU  - F. M.
AU  - & Kassin
AU  - S.,M.
TI  - Investigating true and false confessions within a novel experimental paradigm
JF  - Psychological Science
DA  - 2005///
VL  - 16
IS  - 6
SP  - 481
EP  - 486
NS  - Russano et al., 2005a
DO  - 10.1111/j.0956-7976.2005.01560.x
ER  - 

TY  - CPAPER
AU  - Russano
AU  - M. B.
AU  - Narchet
AU  - F. M.
AU  - & Meissner
AU  - C.,A.
TI  - Investigating the effects of presenting false evidence on true and false confession rates
JF  - American Psychology-Law Society Annual Conference
DA  - 2005///
NS  - Russano et al., 2005b
ER  - 

TY  - CPAPER
AU  - Smalarz
AU  - L.
AU  - Greathouse
AU  - S.
AU  - Madon
AU  - S.
AU  - & Guyll
AU  - M
TI  - Differential effects of plausible versus implausible false evidence on confession rates
JF  - American Psychology-Law Society Annual Conference
DA  - 2011///
NS  - Smalarz et al., 2011
ER  - 

TY  - JOUR
AU  - Swanner
AU  - J. K.
AU  - Beike
AU  - D. R.
AU  - & Cole
AU  - A.,T.
TI  - Snitching, lies and computer crashes: An experimental investigation of secondary confessions
JF  - Law and Human Behavior
DA  - 2010///
VL  - 34
IS  - 1
SP  - 53
EP  - 65
NS  - Swanner et al., 2010
DO  - 10.1007/s10979-008-9173-5
ER  - 

TY  - GEN
AU  - Villalba
AU  - D. K.
TI  - The effect of rapport building in police interrogations: Can rapport improve the diagnosticity of confession evidence?
JF  - Unpublished dissertation (Florida International University)
DA  - 2014///
NS  - Villalba, 2014
ER  - 

TY  - JOUR
AU  - Wachi
AU  - T.
AU  - Kuraishi
AU  - H.
AU  - Watanabe
AU  - K.
AU  - Otsuka
AU  - Y.
AU  - Yokota
AU  - K.
AU  - & Lamb
AU  - M.,E.
TI  - Effects of rapport building on confessions in an experimental paradigm
JF  - Psychology, Public Policy, and Law
DA  - 2018///
VL  - 24
IS  - 1
SP  - 36
EP  - 47
NS  - Wachi et al., 2018
DO  - 10.1037/law0000152
ER  - 

TY  - JOUR
AU  - Wilford
AU  - M. M.
AU  - & Wells
AU  - G.,L.
TI  - Bluffed by the dealer: Distinguishing false pleas from false confessions
JF  - Psychology, Public Policy, and Law
DA  - 2018///
VL  - 24
IS  - 2
SP  - 158
EP  - 170
NS  - Wilford and Wells, 2018
DO  - 10.1037/law0000165
ER  - 

TY  - GEN
AU  - Woestehoff
AU  - S
TI  - "It's (not) your fault": The influence of blame mitigation versus guilt induction on true and false confessions
JF  - Unpublished dissertation (University of Texas at El Paso)
DA  - 2016///
NS  - Woestehoff, 2016
ER  - 

TY  - GEN
AU  - Wright
AU  - D.,S.
TI  - The mediating and moderating factors of fabricated evidence on false confessions, beliefs and memory
JF  - Unpublished thesis [University of Warwick]
DA  - 2013///
NS  - Wright, 2013
ER  - 
