# Supplementary material for: Interview and interrogation methods and their effects on true and false confessions: A systematic review update and extension
Source: Campbell Syst Rev. 2024 Oct 10;20(4):e1441. doi: 10.1002/cl2.1441 (PMC11465838; doi:10.1002/cl2.1441)
Supplement: Supplementary file 6 — Supplementary material 4: CA000277‐SUP‐04‐dataPackage.zip Data package. [file CL2-20-e1441-s006.zip › CA000277-study-data/CA000277-study-information.csv]

Study	Year	Data source	Char: Notes
Blair, 2007	2007	PUB
Cole et al., 2013	2013	PUB
Eastwood et al., 2020	2022	PUB
Evans et al., 2013	2013	PUB
Guyll et al., 2019	2019	PUB
Hill et al., 2008	2008	PUB
Huang and Teoh, 2019	2019	PUB
Kassin and Kiechel, 1996	1996	PUB
Klaver et al., 2008	2008	PUB
Meissner et al., 2011	2011	UNPUB
Narchet et al., 2011	2011	PUB
Noc et al., 2023	2023	PUB
Normile and Scherr, 2018	2018	PUB
Normile et al., 2017	2017	UNPUB
Paton et al., 2018	2018	PUB
Perillo and Kassin, 2011	2011	PUB
Redlich and Goodman, 2003	2003	PUB
Rigoni, 2007	2007	PUB
Russano et al., 2005a	2005a	PUB
Russano et al., 2005b	2005b	UNPUB
Smalarz et al., 2011	2011	UNPUB
Swanner et al., 2010	2010	PUB
Villalba, 2014	2014	PUB
Wachi et al., 2018	2018	PUB
Wilford and Wells, 2018	2018	PUB
Woestehoff, 2016	2016	MIX
Wright, 2013	2013	PUB
